# Supplementary material for: Can public education campaigns equitably counter the use of substandard and falsified medical products in African countries?
Source: Health Policy Plan. 2025 Jan 18;40(4):447–58. doi: 10.1093/heapol/czaf004 (PMC11979590; doi:10.1093/heapol/czaf004)
Supplement: czaf004_Supp [file czaf004_supp.zip]

Archive with 1 entries (1 files):
- Supplementary File_revised.docx
